# Supplementary material for: Tare Soil Disinfestation from Cyst Nematodes Using Inundation
Source: Life (Basel). 2022 Dec 24;13(1):57. doi: 10.3390/life13010057 (PMC9862421; doi:10.3390/life13010057)
Supplement: Supplementary file 1 [file life-13-00057-s001.zip]

Archive with 1 entries (1 files):
- life-2078008-supplementary.pdf
